# Supplementary material for: Intra-individual methylomics detects the impact of early-life adversity
Source: Life Sci Alliance. 2019 Apr 1;2(2):e201800204. doi: 10.26508/lsa.201800204 (PMC6445397; doi:10.26508/lsa.201800204)
Supplement: Supplementary file 1 [file LSA-2018-00204_TableS1.xls]

## Sheet: positive DMRs
Table S1. Annotation of age-related DMRs associated with most positive weights of PC2 in Figure S3A. Methylation levels are listed for each DMRs across all individuals.
Gene	PC2weight	DMR	Average P2 methy%	Average P10 methy%	P2C3cohort1	P2C4cohort1	P2C7cohort1	P2C12cohort1	P2C6cohort1	P2C9cohort1	P2C1cohort2	P2C11cohort2	P2C5cohort2	P2C8cohort2	P10C3cohort1	P10C4cohort1	P10C7cohort1	P10C12cohort1	P10C6cohort1	P10C9cohort1	P10C1cohort2	P10C11cohort2	P10C5cohort2	P10C8cohort2
ENSRNOT00000003052.6:ENSRNOG00000002225.6:Scarb2:Intergenic	0.083	chr14:17055743:17055744	28.761	11.4969	18.7655	7.54209	21.3525	28.1585	35.825	17.6431	25.3	37.8	30.6019	64.6216	24.2685	15.874	9.25073	12.562	5.17609	13.4839	4.35724	15.655	1.2375	13.1039
ENSRNOT00000002867.4:ENSRNOG00000002093.4:Tgfbr3:intron	0.0751	chr14:3620744:3620745	22.261	6.538	14.9521	17.1838	16.9817	16.6195	27.0031	18.8685	22.6085	23.5612	33.0578	31.7741	11.2846	9.53761	13.1192	3.07559	1.90931	2.52302	4.34229	7.56307	3.85967	8.16573
ENSRNOT00000037211.4:ENSRNOG00000024526.4:Ttc34:Intergenic	0.0716	chr5:172255273:172255274	27.0295	11.6157	16.0744	22.2569	23.6836	27.9457	47.9379	20.7638	22.6519	29.5382	27.0128	32.4293	17.4526	21.3526	7.06918	9.0521	6.97056	10.6083	12.5013	16.8052	1.16818	13.1775
ENSRNOT00000052035.4:ENSRNOG00000002256.6:Art3:intron	0.0711	chr14:17170543:17170544	42.6849	37.8532	45.1428	13.7166	13.0355	20.1867	50.1844	47.9157	51.887	41.5372	69.98	73.2631	37.009	55.7723	62.3539	38.1592	33.3356	30.9702	61.0869	42.9578	1.28798	15.5988
ENSRNOT00000083756.1:ENSRNOG00000056767.1:Ankrd36:intron	0.0695	chr14:85838475:85838476	39.7609	30.557	31.2095	18.26	21.8152	26.409	46.4541	43.2682	61.0008	28.8788	37.1613	83.1521	36.2485	42.2453	32.1283	33.3846	20.275	28.6842	34.3351	55.0499	1.67742	21.5416
ENSRNOT00000021110.4:ENSRNOG00000015644.5:Ugcg:intron	0.0684	chr5:76395530:76395531	10.9646	6.38578	11.5722	8.26788	4.40981	11.0723	14.5278	4.4549	15.795	7.05215	15.5002	16.9938	7.98482	10.2071	4.66719	5.77292	1.80688	7.4171	3.13429	12.1589	0.972711	9.73587
ENSRNOT00000014089.4:ENSRNOG00000010549.4:Tspo:promoter-TSS	0.0668	chr7:124459651:124459652	13.7997	4.77997	7.00044	4.83675	7.58868	9.57346	24.6871	11.5437	13.1789	9.7616	18.6392	31.1874	7.49351	9.75845	4.60834	2.42328	3.5473	4.09939	2.04219	6.02671	3.60602	4.19449
ENSRNOT00000035346.5:ENSRNOG00000005406.7:Clint1:intron	0.0666	chr10:30931794:30931795	18.0198	8.65319	13.1446	6.29613	17.342	4.06346	34.6011	35.138	15.99	4.78875	20.3126	28.5209	11.8191	7.49676	10.9137	6.72097	0.773209	11.1596	6.75801	13.0507	7.30871	10.5313
ENSRNOT00000015296.7:ENSRNOG00000011387.8:Tet3:Intergenic	0.0655	chr4:115158745:115158750	20.8767	11.573	17.0176	11.1572	12.8117	10.021	23.0339	25.3998	23.4115	9.46696	33.596	42.8514	19.9301	11.0259	9.72788	11.8637	3.8199	9.18533	5.39617	22.803	4.21535	17.763
ENSRNOT00000086389.1:ENSRNOG00000061865.1:AABR07019334.1:Intergenic	0.0621	chr15:100139800:100139801	33.6651	23.882	46.0405	32.253	19.6807	19.2001	22.3408	34.7653	51.8457	32.7876	30.0724	47.6646	22.7434	35.9301	25.7739	26.9068	21.2954	19.2001	12.822	62.2263	1.67244	10.2491
ENSRNOT00000027585.2:ENSRNOG00000020354.2:Mrpl23:Intergenic	0.0614	chr1:215688064:215688065	27.8153	11.5356	23.397	26.4919	28.0337	25.866	35.6108	19.904	29.6226	11.9727	48.201	29.0534	19.3772	6.07554	9.05557	9.86555	15.2019	13.6084	5.23981	15.6888	1.16214	20.0806
ENSRNOT00000014216.5:ENSRNOG00000010645.5:Lgals3:intron	0.0613	chr15:24154167:24154168	29.0183	6.41139	23.159	21.8406	27.5518	18.6394	19.3168	18.7792	48.3973	35.1613	34.362	42.9756	11.091	9.98625	4.27625	3.93398	9.22228	6.289	5.93597	6.603	3.38114	3.39502
ENSRNOT00000019966.6:ENSRNOG00000014516.6:Hs6st1:intron	0.0605	chr9:42625161:42625162	30.5724	16.8122	23.7053	24.068	27.6051	24.1116	36.3371	27.8705	30.8528	30.4745	44.5734	36.1259	25.2635	18.2222	19.1796	18.3594	7.33278	14.4226	9.91286	27.9232	2.87513	24.6306
ENSRNOT00000079807.1:ENSRNOG00000051719.1:Ccdc85c:intron	0.0598	chr6:132157235:132157236	18.015	10.3018	21.3723	12.159	12.2241	10.9589	20.0431	14.448	18.0588	17.8572	23.1313	29.8969	15.2876	14.6897	9.1806	11.4919	3.13558	12.0024	5.29418	17.2355	2.9289	11.7715
ENSRNOT00000026567.5:ENSRNOG00000019572.5:Lsm4:Intergenic	0.059	chr16:20502564:20502565	9.6124	6.17376	8.80478	6.481	7.42339	7.32006	10.2485	10.0687	10.3004	7.60536	13.7999	14.0719	6.03674	10.4545	6.65639	7.13025	1.91234	7.89872	3.44851	9.82528	1.23438	7.14049
ENSRNOT00000070794.1:ENSRNOG00000045998.1:Sema6b:exon	0.0583	chr9:10949998:10949999	9.16616	7.41207	9.53007	3.44037	5.32097	6.10005	11.4786	5.64676	8.45771	7.39413	14.7833	19.5097	8.7436	15.1709	7.97331	8.64558	3.2322	4.69199	2.7821	11.311	1.89923	9.67073
NA	0.058	chr4:118401707:118401742	36.3182	16.6172	32.427	22.2032	26.6533	28.6016	52.0057	27.7962	42.3402	26.6877	42.5671	61.8997	19.8145	23.3277	16.7474	21.3048	11.3082	10.6635	10.4725	33.749	8.68642	10.0984
ENSRNOT00000028763.6:ENSRNOG00000021184.7:Mark2:intron	0.0553	chr1:222544964:222544965	18.9612	11.9611	15.6827	12.0282	14.9641	14.888	22.3051	15.4262	17.8131	22.7903	31.8891	21.8253	20.2038	16.6892	7.34839	15.9447	4.40609	9.35187	4.32636	19.6248	3.57035	18.1453
ENSRNOT00000013803.3:ENSRNOG00000009797.3:Aqp3:Intergenic	0.0553	chr5:57411012:57411013	26.8086	10.0354	27.1942	23.8437	19.3919	23.5974	21.7768	10.4171	27.0826	48.0261	24.1758	42.581	13.1733	10.0793	9.6179	13.8993	8.32607	10.3288	3.59984	19.8657	2.63988	8.82422
ENSRNOT00000055582.3:ENSRNOG00000003728.6:Xylt2:Intergenic	0.0547	chr10:82406826:82406827	32.6	13.4993	22.9144	25.996	25.8638	27.9506	35.0293	19.956	40.6918	36.3051	52.9751	38.3176	18.1201	16.0585	12.6364	15.1195	12.2042	13.5312	4.32907	23.4888	4.49443	15.0112
NA	0.0544	chr2:182866278:182866279	16.0019	5.65068	15.0621	20.2118	8.1105	15.0929	25.7837	9.34154	17.0481	12.479	20.9195	15.9694	9.67673	10.4611	6.3189	6.22814	2.48643	4.4494	2.45812	5.83418	4.75917	3.83461
NA	0.0536	chr9:15236717:15236727	25.1391	12.3845	25.8942	18.6802	18.7077	20.1997	39.3703	21.2717	15.6109	21.5906	34.2992	35.7664	16.9406	24.0173	4.32431	9.68847	8.81093	10.3114	5.36992	19.8502	6.15627	18.3753
NA	0.0534	chr7:41250584:41250585	33.2664	20.1444	31.5673	23.8827	25.3162	21.7666	34.7981	28.1142	33.2677	41.5025	31.7834	60.6655	29.8896	34.067	18.653	19.2371	14.1239	11.6856	22.8187	18.7605	3.95616	28.2525
NA	0.0527	chr11:36100006:36100035	19.0145	6.49641	16.6827	13.7102	16.1065	12.8078	23.2184	17.6057	18.777	18.8026	20.106	32.3279	9.41802	3.75294	8.30427	8.22799	3.66378	6.32426	6.5722	8.23757	3.93372	6.52934
ENSRNOT00000001508.3:ENSRNOG00000001142.3:Prkab1:Intergenic	0.0516	chr12:46314322:46314326	56.9503	15.6668	42.1158	39.1624	49.3487	48.0914	51.6147	27.2784	55.9135	85.4733	89.2054	81.2988	17.9686	25.275	22.7076	12.0053	14.7849	16.2604	14.325	8.85165	8.5371	15.9528
NA	0.0515	chr1:48149597:48149598	27.0401	20.6944	16.9531	12.3218	15.837	14.4163	33.5662	33.2358	25.9961	15.822	42.5583	59.6947	23.8506	38.3672	26.4847	18.1979	14.0475	12.7072	12.7092	30.6413	7.58928	22.3491
ENSRNOT00000019447.6:ENSRNOG00000014322.7:Kazn:intron	0.051	chr5:160703019:160703020	24.0508	15.5912	18.9212	13.9869	17.7243	18.5327	28.0494	32.0954	24.1833	27.6064	29.4244	29.984	23.5663	21.7029	13.3708	19.4213	10.568	9.27118	14.6655	25.3924	4.13738	13.8167
ENSRNOT00000082850.1:ENSRNOG00000000924.5:Slc7a1:intron	0.0508	chr12:8062325:8062326	48.7194	23.8766	45.1045	47.5712	46.4813	44.9674	62.2176	31.9485	48.8367	28.093	54.35	77.6239	31.7668	37.3825	23.5922	23.3428	16.521	16.838	15.3678	39.0749	10.6991	24.1813
ENSRNOT00000091032.1:ENSRNOG00000057239.1:AABR07026989.1:intron	0.0499	chr17:8759356:8759357	28.24	23.9982	28.0274	19.9431	19.1733	18.1902	34.5261	27.1795	26.2231	19.0285	42.9081	47.201	30.6871	37.5638	30.2743	28.2575	11.0588	17.9119	12.3837	37.5419	6.02412	28.279
NA	0.0497	chr16:59906194:59906230	59.5817	22.4966	58.7504	45.4569	50.5521	43.9935	53.7394	48.9303	82.0858	52.8397	59.4694	100	25.6034	35.6316	28.4548	23.2433	19.2683	14.3982	23.1219	19.7669	13.4471	22.0304
NA	0.0485	chr10:106180136:106180137	27.6874	15.8884	17.7259	21.7268	19.7004	22.9089	31.1836	21.8394	7.93442	11.6994	50.3604	71.7951	19.1656	31.4281	21.4116	14.7418	7.76167	14.2148	18.1277	15.856	6.76948	9.40751
ENSRNOT00000006291.7:ENSRNOG00000004666.7:Prr5l:exon	0.0485	chr3:91349037:91349038	21.7774	12.1856	20.7053	16.6763	13.6136	10.1106	34.0402	22.9474	15.5944	9.55008	35.9329	38.6033	21.514	23.0291	13.2412	8.02327	9.42203	11.2404	8.20699	6.70352	5.64466	14.8307
ENSRNOT00000016709.4:ENSRNOG00000012325.5:Adk:intron	0.0481	chr15:3398708:3398709	13.0153	11.4771	12.1874	7.91749	11.1491	4.04253	15.5705	20.9419	14.2855	13.7038	14.4406	15.9141	8.37448	18.9468	15.0611	14.087	6.31165	7.77654	10.8767	25.2694	2.65236	5.41523
NA	0.0477	chr2:46723809:46723810	34.5673	24.0075	32.2903	15.9697	25.1459	19.3613	38.8895	38.6729	35.2253	31.2026	32.8628	76.0528	30.8415	31.4743	29.0077	23.1812	15.9697	18.6168	26.9565	45.1479	9.56336	9.31624
ENSRNOT00000071116.2:ENSRNOG00000050061.2:Mcart1:intron	0.0474	chr5:60952787:60952788	21.7545	15.9394	19.8703	12.3824	15.5922	14.8511	36.3535	19.5038	22.5492	13.668	27.9815	34.793	20.9219	19.615	10.822	17.1419	9.27338	12.811	11.4368	28.3597	5.84934	23.1627
ENSRNOT00000091714.1:ENSRNOG00000053981.1:AABR07027039.1:Intergenic	0.0473	chr17:11843293:11843294	39.7849	15.6765	29.7251	24.025	36.9152	32.2329	41.8382	29.7095	53.0946	45.3069	48.9073	56.0943	18.9696	18.6769	15.0943	13.708	15.7057	12.553	9.34237	20.1745	9.38706	23.1532
NA	0.0473	chr9:18875377:18875378	57.5586	29.4403	53.2902	41.4543	38.624	43.1053	52.6526	57.8857	72.8117	62.3602	55.8655	97.5367	38.1846	50.6818	36.1697	38.0309	27.1005	24.4277	17.8134	31.0978	11.8871	19.0095
ENSRNOT00000022478.4:ENSRNOG00000016575.7:Tnfrsf1b:intron	0.0472	chr5:163140329:163140330	34.1977	11.8214	34.7859	29.5667	30.7384	42.0474	27.0706	46.79	39.8684	31.0211	27.7724	32.3158	11.6257	15.0323	9.83165	12.4985	4.66043	12.8774	3.89349	18.7554	10.5259	18.5127
ENSRNOT00000075512.2:ENSRNOG00000047894.2:Liph:TTS	0.0471	chr11:82731243:82731244	23.9549	14.4753	28.5306	13.6773	15.4266	20.915	27.6996	23.9862	23.2949	17.1347	29.2043	39.6795	23.0129	19.2942	8.29448	10.4221	9.48704	12.4487	10.8014	23.2366	6.68149	21.0738
ENSRNOT00000023144.6:ENSRNOG00000016818.7:Fgfr3:intron	0.0465	chr14:82285186:82285187	33.4503	21.6632	38.652	17.4664	29.2362	28.2621	57.4837	29.2362	48.6099	14.3202	37.5964	33.6394	18.3336	24.2513	40.0754	18.5295	4.07824	28.7406	11.1261	30.3293	12.5711	28.5969
ENSRNOT00000026489.7:ENSRNOG00000019440.7:Kcnn4:Intergenic	0.0464	chr1:81225559:81225560	42.6497	25.6884	36.6865	27.1514	30.8286	26.7025	44.8484	39.5119	55.5684	47.4388	57.3509	60.4095	36.2285	48.1412	30.9778	26.456	17.2385	18.2427	20.4512	28.1451	11.1924	19.8103
ENSRNOT00000088365.1:ENSRNOG00000060975.1:AABR07049701.1:Intergenic	0.046	chr5:133881361:133881362	19.8978	14.1608	10.3086	5.5886	14.4402	13.4187	24.53	13.6808	20.553	20.1743	30.0519	46.2322	21.354	17.4163	11.9998	18.2679	9.15499	13.1351	10.1733	22.4631	6.22642	11.4176
NA	0.0458	chr14:12030644:12030645	39.2472	22.7253	36.3292	32.5153	38.2625	24.8217	39.3389	39.3089	38.9193	32.9125	44.7203	65.3432	23.9587	33.4524	21.3695	26.1099	14.3211	15.9893	24.8596	32.7086	9.24383	25.2399
ENSRNOT00000020902.6:ENSRNOG00000015402.7:Guca1a:Intergenic	0.0458	chr9:15608387:15608388	16.8756	10.8821	14.2591	8.61519	10.4634	15.8252	24.17	12.9647	19.3277	15.7956	19.2476	28.0876	14.6855	11.2292	10.565	12.9647	8.26433	10.128	6.55	18.3307	3.74555	12.3575
NA	0.0456	chr1:225986776:225986777	19.8672	5.83766	21.0616	9.56748	24.1508	24.2901	19.6487	6.71676	26.6501	31.1611	14.6203	20.8054	8.17425	9.26287	3.78823	6.6425	6.21047	3.75574	6.80353	5.51589	3.97775	4.24539
ENSRNOT00000011049.4:ENSRNOG00000007982.4:Slc9a1:Intergenic	0.0456	chr5:151556421:151556424	46.6036	19.6042	42.2233	45.3978	40.9207	49.7899	42.1022	31.2633	51.6748	48.6099	55.1229	58.931	28.9944	30.6332	23.1521	18.3851	14.5189	14.1943	17.1669	22.0205	10.1105	16.8659
ENSRNOT00000018568.5:ENSRNOG00000013690.5:RGD1307315:Intergenic	0.0456	chr6:137371641:137371652	18.246	13.2013	19.528	10.7739	14.7861	14.9592	26.2214	24.0258	17.982	9.78001	16.1483	28.2556	14.2417	18.3842	14.9113	13.5714	5.64595	7.35118	15.9058	18.856	5.72028	17.425
ENSRNOT00000018613.3:ENSRNOG00000013914.3:Gpr132:Intergenic	0.0454	chr6:137671283:137671284	10.4767	6.02878	6.49974	7.7374	5.39443	7.23845	18.8175	10.4365	16.7923	10.8803	10.7173	10.2532	8.2344	11.6195	4.76148	6.46079	5.39759	5.96741	3.99905	4.913	1.88325	7.05135
ENSRNOT00000005366.5:ENSRNOG00000003948.5:Llgl1:exon	0.0451	chr10:46948753:46948759	74.0785	28.8616	56.8848	58.0101	58.6347	52.0189	61.0693	62.0016	92.2987	99.8672	100	100	37.9437	50.0506	33.2529	28.1029	26.7378	26.7378	26.3701	20.1996	15.6065	23.6139
NA	0.0447	chr15:89548463:89548469	37.0061	33.404	35.1424	25.8773	28.652	24.0712	38.997	41.2336	36.9748	23.4366	42.5993	73.0767	47.1958	53.4362	31.9245	32.7102	18.5377	26.0197	22.3904	65.5493	10.0812	26.195
ENSRNOT00000092100.1:ENSRNOG00000005323.8:Syne2:intron	0.0445	chr6:98857507:98857508	29.166	21.6857	25.6917	16.9668	19.031	17.4513	36.2381	38.9184	38.6413	19.6342	41.6278	37.4593	29.9314	38.2062	20.5135	20.0253	17.3114	10.5069	22.3446	29.8065	9.40123	18.8101
ENSRNOT00000021689.5:ENSRNOG00000015845.5:Fam129b:Intergenic	0.0443	chr3:11912850:11912851	16.219	10.6649	11.5786	11.9244	10.6813	10.97	18.6973	15.3454	24.3523	10.8821	16.6705	31.0884	15.2445	16.5468	11.9121	8.86263	5.81533	8.19305	9.73206	12.067	5.02669	13.2483
ENSRNOT00000086633.1:ENSRNOG00000059947.1:Sdc1:Intergenic	0.0439	chr6:33875429:33875439	24.838	15.9918	20.8844	9.80878	20.4823	12.0992	28.5157	24.6345	35.9019	16.5073	30.988	48.5581	21.941	30.7599	15.77	19.5362	11.3987	12.2698	21.3197	10.7996	9.21553	6.9073
NA	0.0437	chr6:6320926:6320927	15.376	11.3808	15.1097	16.4766	12.2849	13.8339	20.2683	12.3199	21.0181	8.307	15.8376	18.3045	15.7106	11.9606	8.23687	11.2146	6.16214	7.19196	4.94593	26.7923	4.1522	17.4411
ENSRNOT00000082799.1:ENSRNOG00000020353.5:Sh3pxd2a:intron	0.0429	chr1:267086884:267086885	42.2651	29.4271	36.9235	36.4621	39.4686	24.9625	47.5341	41.7548	62.0538	25.9355	38.4664	69.0896	41.0114	39.0487	34.211	33.0087	24.3222	15.2507	20.0503	42.5691	11.3026	33.4965
NA	0.0426	chr15:44181928:44181929	29.9829	22.465	28.3001	17.244	18.935	15.3222	37.7249	34.4847	39.0672	28.8018	39.2865	40.6623	22.6777	33.0813	25.8685	20.0188	19.2364	11.7993	22.2486	28.8723	7.93911	32.9078
ENSRNOT00000077167.1:ENSRNOG00000000894.8:Fry:exon	0.0424	chr12:5612149:5612172	24.8923	19.61	22.9712	19.9228	14.926	15.6866	32.9908	28.7355	24.7228	17.7731	28.5018	42.6927	24.6107	23.0478	14.9847	16.4242	14.1664	11.0862	20.091	31.5984	6.8018	33.2889
ENSRNOT00000044071.5:ENSRNOG00000025702.6:Kdm2b:intron	0.0423	chr12:39149541:39149542	41.1771	31.014	37.8955	23.4222	22.9152	19.5354	47.5397	43.3586	47.1931	30.3136	55.7669	83.8307	35.6104	47.7079	34.91	32.4307	21.421	24.819	30.4813	33.3978	12.8511	36.5109
ENSRNOT00000006157.5:ENSRNOG00000004606.7:Meis1:intron	0.0419	chr14:103310906:103310907	15.1007	6.53235	9.78987	13.6543	23.8238	20.095	9.97389	14.7584	7.12203	17.467	12.3267	21.9955	12.3662	9.65662	3.65678	5.31927	3.53319	3.74552	10.1156	10.8458	4.79076	1.29385
ENSRNOT00000010688.7:ENSRNOG00000008113.7:RGD1561149:Intergenic	0.0418	chr5:147416738:147416739	20.0692	14.8871	20.7668	13.4391	12.9198	9.86522	26.3337	24.4833	20.7819	15.1699	24.2091	32.723	21.622	25.6235	12.8795	15.8605	10.2492	12.0817	9.48271	18.3437	7.27743	15.4508
ENSRNOT00000055664.3:ENSRNOG00000002456.6:Hlf:exon	0.0417	chr10:77840695:77840719	53.3944	37.4495	45.6258	40.5777	35.227	31.6486	64.8929	58.1188	49.8753	35.0499	85.2265	87.702	49.1551	52.4137	47.7947	45.7288	28.5434	19.9182	26.0879	49.5674	20.6274	34.6582
ENSRNOT00000001446.5:ENSRNOG00000001090.5:Stard13:intron	0.0417	chr12:1170324:1170359	25.5146	20.7288	24.1828	7.93498	16.4467	16.6563	30.1217	36.1998	30.9945	25.5542	13.3372	53.7179	20.7168	31.4449	23.4488	22.4725	13.099	16.0402	26.8939	30.614	7.06682	15.4914
ENSRNOT00000015605.6:ENSRNOG00000011678.6:Wbp4:Intergenic	0.0417	chr15:61775123:61775124	32.015	26.7097	32.1717	19.5256	18.9191	18.6138	44.1586	36.4404	28.8156	20.2943	38.4828	62.7284	26.1075	34.6073	29.0111	35.2536	14.5332	22.9634	18.8426	38.3678	10.3768	37.0339
ENSRNOT00000000716.6:ENSRNOG00000000586.6:Gtf3c6:Intergenic	0.0415	chr20:45362707:45362713	41.933	26.341	36.2166	19.5084	34.3414	30.952	46.2011	50.5698	56.0642	30.0752	55.2313	60.1701	35.5769	30.5524	34.1555	33.896	22.1964	15.6542	32.755	28.2522	13.1614	17.2101
ENSRNOT00000036025.5:ENSRNOG00000021285.6:Celsr1:intron	0.0415	chr7:126875814:126875815	31.6745	16.0908	33.7423	24.8079	19.3316	31.7861	34.5631	23.2229	44.3612	30.89	34.2937	39.746	23.6878	18.1661	18.3083	23.0139	9.25672	13.9263	12.1588	16.4727	8.98895	16.9286
ENSRNOT00000013408.6:ENSRNOG00000010063.6:Htr2a:intron	0.0414	chr15:56670878:56670879	16.6108	13.0432	14.8352	10.6476	15.7871	14.8672	25.6241	9.66888	16.4532	10.3018	20.7883	27.1349	19.7941	14.7624	13.5658	15.1534	10.0504	15.2468	5.83591	19.7758	3.43368	12.8141
ENSRNOT00000065145.2:ENSRNOG00000024711.5:Sdk2:exon	0.0413	chr10:102413087:102413107	32.4471	25.9348	31.0734	21.581	18.1308	19.0136	42.2079	32.019	25.2626	24.3635	54.8008	56.0183	34.1566	39.4108	28.9608	22.3988	15.4078	16.6647	22.3304	44.074	13.8671	22.077
NA	0.0411	chr1:92524666:92524667	24.8526	21.5377	30.6728	10.9383	19.7345	15.3364	29.042	27.9929	25.3508	12.4026	29.9505	47.1055	24.7742	33.3599	27.4876	23.2241	11.7662	18.0858	15.7167	28.8203	8.98698	23.155
NA	0.0409	chr4:122482785:122482786	69.8537	32.5829	45.4508	67.7671	59.2657	63.5518	59.2657	77.3655	78.0398	89.0605	90.5294	68.2405	36.742	50.6256	29.4575	28.0937	25.3662	27.0027	40.1071	37.7027	13.8645	36.8667
ENSRNOT00000077304.1:ENSRNOG00000017159.7:Dsc3:intron	0.0408	chr18:11788807:11788827	53.272	38.9222	60.5038	36.7633	42.5577	41.4568	56.749	51.1592	54.7267	42.2698	70.9677	75.5662	42.4904	54.5446	44.2587	51.7058	22.2675	26.3583	42.648	58.4766	15.948	30.5244
ENSRNOT00000024933.5:ENSRNOG00000018262.6:Ampd3:promoter-TSS	0.0406	chr1:175585860:175585861	27.6844	22.3691	23.9818	14.827	20.9004	22.7063	35.7475	26.3627	30.7714	23.7565	34.8129	42.9773	28.8458	23.6274	24.4311	26.5893	14.7958	15.6294	16.3516	35.8958	7.76024	29.7641
NA	0.0405	chr12:23063680:23063708	72.3861	38.6377	65.3883	68.848	57.3989	50.335	64.6544	68.4996	79.0579	95.0055	87.3365	87.3365	45.919	52.0958	50.4637	41.4011	36.125	28.045	50.4552	46.2843	14.5477	21.0404
ENSRNOT00000090897.1:ENSRNOG00000017120.6:Abhd2:intron	0.0402	chr1:141066036:141066037	49.6881	26.2488	40.9557	48.9095	53.4546	34.3872	48.9095	38.5911	50.1614	68.519	47.2885	65.7047	29.86	42.2524	31.7685	28.0815	14.9446	21.2077	25.2353	33.592	13.1563	22.3897
ENSRNOT00000020921.6:ENSRNOG00000014963.6:Adgrg1:intron	0.0402	chr19:10453774:10453775	15.9907	8.35963	16.5523	11.9851	9.09343	15.593	22.3611	19.0103	19.838	14.2277	15.2613	15.9854	8.84817	10.6583	7.29719	8.07284	5.89143	11.008	11.6428	10.816	3.70292	5.65859
ENSRNOT00000046529.5:ENSRNOG00000014530.7:Nav2:intron	0.04	chr1:104633215:104633216	38.0465	21.2608	44.5041	25.4982	32.8307	23.5201	46.0415	36.6152	38.1792	28.6883	45.346	59.2418	27.1539	26.135	23.4999	18.6388	21.6998	18.0474	17.4801	14.8719	9.05946	36.0221
NA	0.04	chr19:61629304:61629305	24.3114	19.6157	18.1824	15.6482	16.6081	25.1512	34.3817	29.3314	25.395	17.1644	26.1272	35.1245	20.6367	25.9018	19.9434	29.2159	9.7461	14.4946	6.20794	33.1506	10.0393	26.8209
ENSRNOT00000085892.1:ENSRNOG00000060973.1:AABR07013843.1:Intergenic	0.0399	chr2:259136034:259136035	23.4801	11.9452	24.1471	25.1454	27.8283	27.4477	20.1798	19.2217	18.7161	20.2743	25.4966	26.3438	20.1251	12.2852	12.9641	11.2085	11.0399	10.9884	8.13686	20.6775	4.15609	7.8707
NA	0.0398	chr12:7630665:7630712	30.1919	26.8393	32.482	13.75	21.9269	20.6731	45.1928	35.4527	33.9657	15.5551	37.4364	45.4846	33.8661	40.0973	27.8	25.5971	15.0972	17.8261	30.0974	38.1185	12.2101	27.6837
ENSRNOT00000000629.4:ENSRNOG00000000522.5:Cpne5:intron	0.0398	chr20:6434127:6434171	49.8635	21.6423	53.6443	38.8727	44.6045	40.7935	44.1355	43.3879	53.0158	46.9661	64.7257	68.4892	21.4678	33.0134	25.1314	18.088	15.2942	19.3883	28.8086	19.4066	15.9027	19.9222
ENSRNOT00000080455.1:ENSRNOG00000056038.1:Ehbp1l1:promoter-TSS	0.0396	chr1:221084316:221084317	13.2966	7.85999	15.3073	11.7136	7.55354	10.6439	13.0364	8.14783	16.0826	11.8314	24.0573	14.5926	16.414	12.4777	6.1546	8.89416	6.12946	7.59629	0.984009	7.47198	5.45678	7.02087
ENSRNOT00000067802.2:ENSRNOG00000020495.7:Eif3k:TTS	0.0392	chr1:87926884:87926885	37.225	21.5782	38.2064	27.0058	26.0888	25.9318	48.0588	29.9097	43.1837	31.4698	46.244	56.1514	29.9097	18.6498	16.7104	29.4949	11.273	25.7613	14.5918	26.9434	13.3021	29.1455
ENSRNOT00000021189.5:ENSRNOG00000015420.8:Stxbp1:intron	0.0392	chr3:11830195:11830196	20.4185	17.5444	17.1182	14.3233	13.0779	7.71599	33.2809	24.1422	15.6146	15.022	18.6276	45.262	23.3657	29.2258	15.2706	17.1182	11.06	11.6496	16.4176	22.6454	8.6499	20.041
ENSRNOT00000000313.7:ENSRNOG00000000288.7:Scarf2:exon	0.0391	chr11:87728498:87728521	17.8451	12.8346	20.9179	10.5689	17.2113	14.3577	26.4703	11.8468	22.6122	10.6127	22.2218	21.6318	18.727	21.6179	11.1563	13.6632	9.39391	7.94502	8.75974	17.5212	7.01882	12.5429
ENSRNOT00000084601.1:ENSRNOG00000052256.1:Dact3:exon	0.0389	chr1:78810787:78810788	19.53	14.5765	18.0103	17.4124	16.2442	24.1377	28.7128	10.3751	13.9929	12.3427	21.9249	32.1473	19.8934	21.7525	11.871	13.9645	10.4367	10.2604	10.3552	24.8866	5.26992	17.0751
ENSRNOT00000046956.2:ENSRNOG00000034087.2:Krt42:Intergenic	0.0389	chr10:88181423:88181424	41.8909	31.6724	33.3293	24.7505	26.5781	25.2243	51.9837	50.6388	41.46	33.7398	67.7933	63.411	35.8897	53.4706	40.1824	35.9047	24.7163	26.7613	26.2281	38.0119	15.0908	20.468
ENSRNOT00000007187.5:ENSRNOG00000005365.8:Kcnip1:intron	0.0385	chr10:18704900:18704908	41.6645	29.2224	41.7611	15.4411	42.9309	24.9025	53.134	41.7611	49.4277	21.025	48.7136	77.5482	25.5548	43.7583	35.5308	42.9653	10.372	21.98	35.9794	23.6919	26.0275	26.3642
ENSRNOT00000072511.3:ENSRNOG00000049426.3:Mmab:intron	0.0385	chr12:47930019:47930025	41.8511	26.7105	33.6747	26.8773	26.2555	23.7458	47.5052	45.5141	36.5421	42.4935	50.6181	85.2846	33.8525	35.9711	32.8539	18.6301	19.0575	22.1185	14.0515	39.0601	20.9518	30.5577
ENSRNOT00000072648.2:ENSRNOG00000049551.2:Gm8797:TTS	0.0385	chr19:30819051:30819054	40.4531	39.4786	47.0267	15.2812	31.148	34.046	60.4824	52.7165	43.7825	23.0239	40.124	56.8999	45.3036	61.879	46.9855	38.5178	27.4419	24.8554	33.4419	61.0219	13.7738	41.5652
ENSRNOT00000014770.7:ENSRNOG00000010789.7:Dusp7:intron	0.0385	chr8:115072305:115072349	21.516	9.14239	20.3293	20.1568	18.5501	17.6595	26.9192	20.9002	24.1882	18.2444	25.2493	22.9632	14.4204	7.90147	10.2092	5.71269	9.57015	9.61662	5.18609	12.4925	6.54134	9.77341
ENSRNOT00000055137.2:ENSRNOG00000006548.6:Mrc2:intron	0.0384	chr10:93563355:93563356	43.7068	38.5641	44.026	24.5829	41.6488	33.5381	58.6777	41.6488	45.8059	28.1421	65.5546	53.4431	45.0562	56.5259	46.0554	38.2475	24.1247	22.1776	33.8514	70.0233	16.2814	33.2981
NA	0.0384	chr2:183431227:183431228	26.5733	15.1891	22.4497	12.1655	14.5386	12.3702	33.5733	30.395	37.3356	19.171	29.2251	54.5091	23.6269	21.7814	17.4443	13.369	10.6294	10.5619	19.4852	10.1593	19.1287	5.70471
ENSRNOT00000089359.1:ENSRNOG00000053502.1:Arhgef17:intron	0.0383	chr1:165951184:165951185	40.3331	37.1745	28.4014	29.2463	30.26	30.26	48.0987	45.2885	37.1076	30.6593	43.2921	80.7169	39.5068	56.7539	32.1098	47.0961	18.2173	22.9169	40.6056	55.3828	14.4019	44.7533
ENSRNOT00000047674.4:ENSRNOG00000033090.4:Ltbp1:Intergenic	0.0382	chr6:21617305:21617317	28.2628	25.6847	29.0751	23.6122	20.1721	18.378	27.9113	33.5199	22.5678	24.0383	39.8707	43.4826	31.6115	36.7301	24.9075	31.1628	18.1394	17.9537	25.4062	38.5281	6.63984	25.7678
NA	0.038	chr3:124959919:124959920	51.5752	23.5125	60.8619	24.0365	41.9873	33.2375	52.3754	60.3618	53.9042	63.664	65.3348	59.9882	30.3457	26.9037	23.6595	25.9371	32.7314	23.3074	7.59209	25.9392	18.8198	19.8891
ENSRNOT00000022956.7:ENSRNOG00000017087.7:Man1c1:intron	0.038	chr5:152857797:152857798	34.7976	33.0765	33.3036	19.8789	25.6704	20.5958	43.3154	37.4548	41.6529	21.6968	53.88	50.5271	40.2632	45.259	36.1819	36.6151	25.0208	28.1275	25.287	53.8054	10.4434	29.7621
NA	0.0379	chr15:23412488:23412489	42.2719	22.9077	31.648	23.39	29.0175	30.4897	30.4578	54.5723	53.3756	43.2422	55.5891	70.9365	24.8161	33.4144	22.9124	21.3883	17.3915	19.2109	37.3598	27.1369	18.4846	6.96172
ENSRNOT00000045096.2:ENSRNOG00000034177.4:Efna5:intron	0.0379	chr9:110127671:110127672	36.5774	31.2163	28.9528	16.1614	28.5164	26.2091	54.7816	38.0236	42.837	27.3167	54.9317	48.0437	38.8185	43.8351	42.1747	30.5517	22.2048	22.1795	28.0758	41.4993	13.0875	29.7364
ENSRNOT00000023247.6:ENSRNOG00000017225.6:Fam160b1:exon	0.0378	chr1:278213177:278213257	34.7027	27.9732	28.5718	20.4561	25.422	20.5841	37.7386	41.1967	35.2877	18.6183	45.2251	73.9268	31.6969	44.5431	27.379	31.3702	21.2297	20.0633	22.9483	43.3713	16.3857	20.7441
ENSRNOT00000026318.6:ENSRNOG00000019388.6:Egfl7:intron	0.0378	chr3:4037155:4037156	20.4893	11.3892	28.0234	5.08492	20.887	21.3364	28.9205	13.9919	16.8815	28.5611	22.5994	18.6069	12.2356	18.225	12.9097	14.7326	8.06436	11.7059	8.53773	11.8486	6.12586	9.50663
ENSRNOT00000004289.6:ENSRNOG00000003114.6:B4galt4:intron	0.0377	chr11:64577981:64577982	47.7996	33.2336	51.4983	20.8975	38.0657	38.6048	54.5981	46.7452	65.594	47.6809	61.1266	53.1844	49.3116	46.4353	38.1897	40.2284	18.2269	26.148	27.9191	42.6828	20.3545	22.8395
NA	0.0376	chr4:115957693:115957694	24.8632	10.3385	21.9614	32.3152	22.9436	22.7416	25.191	13.1975	20.0135	30.5211	33.6939	26.053	10.7556	17.2984	11.7343	9.94005	3.1709	7.52525	12.2915	10.139	12.5	8.02949
ENSRNOT00000002715.6:ENSRNOG00000001979.7:Rcan1:intron	0.0374	chr11:32546472:32546473	20.972	15.6138	17.3722	17.0117	15.959	22.0011	22.2272	19.8119	21.1385	15.0025	29.78	29.4163	26.1149	21.1152	12.4205	13.1091	7.94859	13.6179	9.06835	26.5644	8.55971	17.6193
NA	0.0372	chr13:73740420:73740421	56.8476	21.9617	50.7269	52.8148	47.9352	43.4994	51.3229	41.3894	74.1386	68.9332	78.1521	59.5635	36.3799	21.7473	17.3492	13.2098	29.3566	24.8623	15.3908	29.6601	15.7824	15.8784
NA	0.0372	chr19:33863229:33863230	63.1599	34.9044	72.304	53.6546	53.3162	60.9951	46.6636	62.1754	54.3843	90.2461	59.7004	78.1597	47.338	55.581	49.2745	32.1027	22.7907	13.4356	43.9661	34.621	20.9997	28.9349
ENSRNOT00000016330.5:ENSRNOG00000011971.8:C1s:exon	0.0372	chr4:157149884:157149903	21.5549	12.2117	16.6801	23.5995	18.1783	14.9792	29.7201	24.5263	15.858	16.6521	24.3676	30.9879	11.8164	15.0306	13.5852	17.5632	5.19381	12.2449	11.3818	12.6714	8.33456	14.2952
ENSRNOT00000020390.7:ENSRNOG00000015051.7:Golga7b:intron	0.0371	chr1:261505898:261505899	68.421	40.2449	46.0564	37.7496	59.3882	59.2303	72.1556	58.7052	85.7093	81.0811	89.9766	94.1579	47.3187	57.2832	34.9666	51.0769	39.9288	30.1738	40.3133	51.0418	22.2209	28.1251
ENSRNOT00000047466.3:ENSRNOG00000001149.8:Pxn:exon	0.0371	chr12:46808475:46808486	47.3319	22.1185	44.0386	38.5202	40.4168	42.5456	48.6004	36.8679	44.8898	48.1005	54.1291	75.2098	32.6555	23.0934	20.9742	20.2763	17.8216	23.1426	17.9797	32.6945	18.7023	13.845
ENSRNOT00000010961.5:ENSRNOG00000008214.5:Fbxo9:intron	0.0371	chr8:85410570:85410571	46.3762	25.919	45.4574	33.8269	40.2257	40.1051	48.9971	37.8356	56.6333	53.3696	55.0132	52.2986	34.575	28.8362	25.3977	24.7721	21.4136	23.5567	20.6774	42.186	13.5473	24.2281
ENSRNOT00000088214.1:ENSRNOG00000009419.7:Ptprg:intron	0.037	chr15:13124141:13124142	49.667	32.7079	50.2571	36.1239	40.286	39.6135	50.1149	51.8471	68.2868	19.1917	80.1012	60.8482	40.0547	52.4518	34.8137	40.6946	28.2624	28.0706	28.1181	40.5843	18.9568	15.0719
ENSRNOT00000023945.4:ENSRNOG00000017765.7:Net1:intron	0.037	chr17:70016933:70016934	62.8572	35.4837	53.8273	53.4419	66.5956	56.5465	53.9788	64.0533	55.6356	47.7276	78.7981	97.9671	45.2678	47.5594	35.0015	37.1257	18.8009	29.8531	49.3414	40.2246	22.6678	28.9946
ENSRNOT00000015908.6:ENSRNOG00000011754.6:Myom2:Intergenic	0.0369	chr16:79678838:79678839	49.0407	27.3662	40.075	39.0549	46.695	42.7962	45.118	44.8225	59.1241	52.715	44.7036	75.3032	31.8601	41.7534	39.0812	30.6382	22.2145	23.1082	34.2159	21.3324	11.9936	17.4648
ENSRNOT00000018438.7:ENSRNOG00000013555.7:Ankrd55:intron	0.0368	chr2:44193853:44193854	28.0721	20.2055	23.6672	11.1083	27.6048	24.8303	30.4173	28.863	36.2864	19.9412	29.3474	48.6548	28.6801	35.1154	19.2951	21.3307	14.3093	14.3093	17.5668	19.4327	12.4162	19.5991
ENSRNOT00000021689.5:ENSRNOG00000015845.5:Fam129b:intron	0.0368	chr3:11963508:11963509	53.0362	17.384	35.8908	40.409	42.07	50.7051	50.8975	23.7701	49.6923	71.2413	86.2112	79.4751	23.0867	16.0995	16.4645	23.8543	17.5494	18.3831	13.3818	14.6957	19.793	10.5316
ENSRNOT00000010906.6:ENSRNOG00000008145.7:Traf3:Intergenic	0.0368	chr6:135603480:135603489	21.281	9.84489	27.2183	22.1375	17.4074	25.3426	20.1537	10.9233	19.1301	21.1633	30.4024	18.9315	14.1456	10.384	12.5891	7.31705	8.18786	11.8641	5.24726	14.6654	4.54368	9.50478
ENSRNOT00000023543.5:ENSRNOG00000017523.5:H6pd:exon	0.0367	chr5:166999141:166999142	20.2102	7.06765	22.9103	24.749	24.4919	14.3018	19.4122	12.9287	15.0291	18.6599	20.8874	28.7312	4.97168	8.61339	11.6257	4.44497	6.80217	6.82624	9.73848	7.48794	5.72964	4.43636
ENSRNOT00000002075.4:ENSRNOG00000001518.7:Itga6:intron	0.0366	chr3:58461215:58461230	18.8772	17.7206	16.3008	16.1512	11.3142	15.6069	21.3985	30.0574	12.8941	6.32637	25.3576	33.3644	19.4334	21.3985	12.5381	23.4732	9.6757	8.20607	17.9658	36.5412	9.29906	18.6746
ENSRNOT00000008478.4:ENSRNOG00000006052.5:Sulf2:Intergenic	0.0366	chr3:162887757:162887758	44.4874	20.2781	50.4982	36.7736	38.928	34.6681	42.9273	35.7281	57.3755	57.4322	52.6584	37.8849	38.7919	15.4457	12.0272	18.7599	22.0685	21.2324	4.91326	30.8984	13.3041	25.3396
ENSRNOT00000020707.7:ENSRNOG00000025040.6:Gng10:intron	0.0365	chr5:76183657:76183658	50.2719	22.9108	40.7214	44.3104	44.2255	44.5842	35.3994	38.613	52.9729	68.4771	58.293	75.1218	26.1043	29.5733	16.2536	20.1235	40.373	31.4663	27.8925	19.1816	6.90951	11.2306
ENSRNOT00000014910.5:ENSRNOG00000011222.5:Dynll1:Intergenic	0.0364	chr12:47061580:47061603	43.0149	25.5471	39.9678	25.3399	30.7273	35.4317	42.9545	38.3863	52.4588	53.551	56.9954	54.3361	29.6696	31.8701	26.9871	25.6606	19.446	23.9941	19.0636	33.1117	14.0777	31.5903
ENSRNOT00000021636.4:ENSRNOG00000015495.4:Slc25a37:intron	0.0362	chr15:51149885:51149897	28.9622	20.7008	29.6591	17.0113	21.4839	21.6919	37.8987	27.7796	31.6158	26.9406	28.5739	46.9673	30.9456	25.6188	24.0077	17.7282	17.6649	21.07	14.9646	27.3078	9.37387	18.3264
ENSRNOT00000017472.7:ENSRNOG00000012999.7:Phb2:Intergenic	0.0362	chr4:157236995:157236996	33.9738	31.3349	37.1301	15.889	20.7503	22.2652	44.3901	39.7762	35.7206	29.9364	34.981	58.8992	36.6115	45.7971	32.4102	37.6213	22.3922	27.1472	25.581	41.7971	11.6137	32.3773
ENSRNOT00000082982.1:ENSRNOG00000053203.1:Mical3:Intergenic	0.036	chr4:153611188:153611189	86.156	47.8974	78.0843	70.1463	80.483	75.1295	80.4361	77.2813	100	100	100	100	65.0607	74.5185	49.9227	43.7554	43.7554	34.6508	53.0114	59.1841	26.6079	28.5068
ENSRNOT00000011602.5:ENSRNOG00000008567.5:Mos:Intergenic	0.036	chr5:16734196:16734197	55.6281	32.2735	44.2946	30.4914	52.067	43.9232	49.3086	54.4648	77.9842	45.8268	69.2078	88.7128	39.5123	49.5671	31.8599	39.403	14.4637	24.8436	33.3607	26.9803	32.6984	30.0462
NA	0.0359	chr19:24929805:24929806	55.0322	26.1279	56.0703	38.8073	50.9639	53.1271	47.0143	48.323	60.2068	76.3483	61.5477	57.9127	39.207	32.3164	26.7627	23.7905	25.062	20.6811	28.1016	28.3165	14.6159	22.4256
NA	0.0357	chr4:147434535:147434536	41.1694	28.4431	29.3064	28.1834	30.7383	32.3806	42.4323	44.2481	47.0422	25.4405	61.3566	70.5659	36.7885	49.6714	32.6268	29.0171	21.6321	29.7215	40.6906	16.4615	12.7203	15.1011
ENSRNOT00000006411.6:ENSRNOG00000004697.7:Baalc:intron	0.0357	chr7:77797085:77797124	50.5006	34.8688	51.1623	42.801	37.2543	37.5373	50.86	52.5763	68.5588	31.0972	48.7534	84.4057	43.5322	50.1993	38.2774	36.8682	22.2312	23.9163	35.1144	40.2938	20.6716	37.5835
ENSRNOT00000049076.5:ENSRNOG00000024934.6:Npat:intron	0.0357	chr8:58142568:58142569	60.7016	55.6942	56.6386	38.1577	45.0009	39.6267	77.5999	74.5683	58.8637	47.0679	92.8588	76.6338	71.9835	60.9261	67.9504	66.383	21.5342	47.877	39.106	88.5436	26.7407	65.8977
NA	0.0354	chr12:43909017:43909018	56.5907	28.1573	53.0038	57.0063	59.2477	52.7726	55.6055	43.571	56.6823	47.4614	68.9815	71.5745	40.4293	21.3367	25.2531	36.4601	22.5551	40.5417	12.4693	30.7729	13.2864	38.4687
ENSRNOT00000075153.2:ENSRNOG00000047005.2:Kcnk5:exon	0.0353	chr15:4595203:4595204	75.6287	42.2946	71.6795	66.304	62.852	59.9591	62.074	65.2465	86.4089	100	81.7629	100	57.6814	65.6251	46.3594	49.2933	42.0781	28.3757	63.5362	26.84	17.2441	25.9131
ENSRNOT00000046667.4:ENSRNOG00000031955.4:Calml3:promoter-TSS	0.0353	chr17:70071395:70071396	63.7452	35.7719	63.9653	53.2672	49.6176	49.3466	55.8126	52.2214	80.6591	57.1798	75.3826	100	44.0471	42.7769	34.151	41.7396	23.651	23.3265	51.878	39.2862	26.6945	30.1681
ENSRNOT00000079427.1:ENSRNOG00000059773.1:AABR07051218.1:Intergenic	0.0353	chr3:1659938:1659939	41.0883	28.9893	48.0176	18.2665	27.2858	23.9227	41.4509	46.8706	43.0296	33.0538	62.425	66.5607	47.5397	38.7577	34.5906	25.4987	31.2083	25.0486	24.5532	32.1553	18.1689	12.3724
ENSRNOT00000022400.5:ENSRNOG00000016630.6:Tln1:exon	0.0352	chr5:59037632:59037633	33.3184	18.1583	32.183	20.7499	27.8756	30.1672	43.4538	39.3017	35.6668	28.6298	30.8698	44.2859	23.9483	21.0477	12.0143	15.6195	16.8937	15.7995	17.1283	27.8657	14.4427	16.823
ENSRNOT00000009560.2:ENSRNOG00000007031.5:Trim9:exon	0.0352	chr6:92666710:92666711	45.1099	37.0055	52.6724	32.5311	36.4174	23.4632	49.2816	58.9792	49.2729	29.7961	60.7099	57.9752	46.569	47.7523	43.6141	46.133	23.8289	28.031	33.9962	53.7741	17.598	28.7585
ENSRNOT00000088042.1:ENSRNOG00000014137.7:Fbln1:intron	0.0352	chr7:126120928:126120929	26.6586	13.3029	21.3411	18.7715	23.5191	16.9616	31.4439	30.1323	30.8512	26.3009	29.5873	37.6767	15.9591	14.7267	12.0618	12.6117	11.812	8.6336	13.3128	15.3059	13.447	15.1584
ENSRNOT00000092980.1:ENSRNOG00000048914.3:Traf1:Intergenic	0.035	chr3:14024284:14024285	35.8418	15.5205	33.6801	43.5355	29.8887	29.4032	42.9592	35.0407	26.7918	31.0618	47.9055	38.1516	19.4818	19.0225	11.5873	16.7277	9.73407	13.326	17.8974	20.3362	18.5111	8.58098

## Sheet: negative DMRs
Table S1. Annotation of age-related DMRs associated with most negative weights of PC2 in Figure S3A. Methylation levels are listed for each DMRs across all individuals.
Gene	PC2weight	DMR	Average P2 methy%	Average P10 methy%	P2C3cohort1	P2C4cohort1	P2C7cohort1	P2C12cohort1	P2C6cohort1	P2C9cohort1	P2C1cohort2	P2C11cohort2	P2C5cohort2	P2C8cohort2	P10C3cohort1	P10C4cohort1	P10C7cohort1	P10C12cohort1	P10C6cohort1	P10C9cohort1	P10C1cohort2	P10C11cohort2	P10C5cohort2	P10C8cohort2
ENSRNOT00000006991.5:ENSRNOG00000005246.6:Tfap2c:Intergenic	-0.061	chr3:170548555:170548556	9.10007	24.9439	8.61058	1.4351	9.55828	13.6487	1.4351	19.7	7.03152	13.1059	9.63037	6.84521	15.7861	8.16211	33.7248	22.8544	51.1115	39.7043	17.0053	9.78574	28.3483	22.9563
NA	-0.0561	chr10:106242332:106242333	3.94127	10.5983	3.52371	6.72822	3.736	3.83357	1.91591	5.5076	4.88425	4.08879	3.42581	1.76882	7.88114	6.97914	6.10081	5.28005	28.2927	15.3832	7.7536	4.99794	7.88332	15.4306
ENSRNOT00000084236.1:ENSRNOG00000001004.7:Ncor2:intron	-0.0488	chr12:36991162:36991163	6.41271	11.167	2.72513	23.1661	7.74079	5.38857	3.21576	3.12885	5.59826	1.71379	4.02704	7.42277	7.42836	3.49695	12.8182	13.6848	11.3015	11.907	11.7535	9.48165	19.9888	9.80945
ENSRNOT00000083619.1:ENSRNOG00000053996.1:AABR07044492.1:intron	-0.0487	chr20:8137532:8137544	4.88782	18.9785	4.94451	5.37275	4.08015	9.69884	1.00466	6.71296	1.86848	6.62948	5.20111	3.36527	11.0513	21.5821	34.4934	21.5545	7.48634	14.8187	23.26	18.8367	11.2922	25.4099
ENSRNOT00000018000.8:ENSRNOG00000013474.8:Casz1:exon	-0.0462	chr5:165774216:165774217	30.3039	34.4072	44.0501	52.6202	40.1936	72.5398	14.531	7.05254	17.8816	26.0313	14.7246	13.4141	30.3844	23.5691	35.1567	15.1106	68.8814	44.178	31.3548	26.3752	41.4382	27.6234
ENSRNOT00000071764.3:ENSRNOG00000008323.8:Pitpnm3:exon	-0.044	chr10:58622326:58622339	10.5869	13.5574	15.9922	21.3106	14.4548	13.6766	4.75048	7.49197	7.21217	8.47127	6.5621	5.94673	8.05816	6.38453	11.89	13.2291	15.9205	23.0789	14.9634	10.5004	20.7271	10.8219
ENSRNOT00000013052.6:ENSRNOG00000009414.6:Creld1:promoter-TSS	-0.0437	chr4:145439215:145439216	8.38454	16.7344	5.60038	13.7492	12.7954	7.81964	11.8665	5.51591	6.80765	6.98292	8.15963	4.54819	13.5479	8.82091	22.9568	16.0626	18.876	26.7629	14.9279	10.4794	23.186	11.7232
ENSRNOT00000041288.2:ENSRNOG00000012819.5:Gdnf:exon	-0.0419	chr2:56892567:56892568	13.1449	38.9537	25.2233	7.87475	10.1376	9.44134	7.47542	16.6029	13.7077	18.5504	8.59287	13.8423	31.4351	44.8834	35.0291	45.6014	35.7512	59.9205	34.3994	24.8832	51.1387	26.4947
ENSRNOT00000026187.5:ENSRNOG00000019336.5:Gata3:exon	-0.0414	chr17:72430892:72430893	7.10412	14.0658	7.78995	7.48273	8.54734	7.76179	3.20711	4.58862	6.36927	8.27975	10.4569	6.55777	10.784	10.6108	15.6663	17.9131	20.12	16.8615	7.12405	7.21288	22.3132	12.0519
ENSRNOT00000018935.7:ENSRNOG00000014035.7:Arhgef4:Intergenic	-0.0407	chr9:41292902:41292912	6.24915	9.56937	4.08426	12.4595	8.66406	5.46897	5.13701	6.06288	6.52752	6.61699	4.04084	3.42947	8.90267	5.5913	6.94807	7.34537	17.6574	15.2729	8.19407	6.06524	10.872	8.84464
ENSRNOT00000005176.5:ENSRNOG00000003845.6:Wnt3:Intergenic	-0.0406	chr10:91827612:91827613	13.6487	24.0918	15.6588	11.7648	13.8054	20.5177	15.0022	7.59979	15.5115	16.5899	9.81455	10.222	24.6988	8.66419	22.8479	25.6698	34.9779	36.8521	23.3002	14.0312	35.0946	14.781
ENSRNOT00000032944.2:ENSRNOG00000021962.2:Fzd2:exon	-0.0406	chr10:90551877:90551939	8.06283	19.0364	7.50988	8.37294	9.55099	10.5007	4.68767	8.83171	8.96833	6.85304	7.79863	7.55433	14.5976	14.8691	18.6286	25.0543	23.4288	26.524	16.2873	13.4017	22.5708	15.0015
ENSRNOT00000077635.1:ENSRNOG00000033581.5:Tnxb:intron	-0.0403	chr20:4445087:4445088	20.2816	40.3999	18.0805	30.6535	19.2657	21.9864	11.0606	16.3939	14.807	22.994	14.7263	32.8475	27.2365	34.5115	41.1808	39.3801	76.8257	58.0153	25.5278	23.2819	51.8006	26.2394
ENSRNOT00000002078.3:ENSRNOG00000001520.4:Dlx1:exon	-0.0399	chr3:58167965:58167966	12.6988	24.8108	12.0335	20.4002	11.2316	16.8856	3.87095	10.7799	14.8234	13.8305	11.0712	12.0616	24.6789	21.3727	31.6985	34.4079	39.5016	35.6092	12.2465	13.0373	22.3006	13.2545
ENSRNOT00000090725.1:ENSRNOG00000051620.1:Tspan9:exon	-0.0387	chr4:160604992:160605015	20.0622	28.9504	17.0232	28.1083	34.0272	27.5672	12.7296	13.3873	18.8694	24.158	13.246	11.5064	26.271	16.4221	34.5379	22.7124	49.4093	37.3305	27.4754	18.4955	27.8833	28.9672
ENSRNOT00000020307.3:ENSRNOG00000014684.3:Npr1:exon	-0.0386	chr2:189855344:189855345	6.044	7.32541	7.9581	11.7059	6.62789	6.99123	6.49123	3.53584	5.39293	5.35567	2.99394	3.38729	5.64777	1.09312	6.7229	3.12998	6.29844	12.7805	9.93039	7.81426	13.0738	6.76295
ENSRNOT00000028380.5:ENSRNOG00000020901.5:S1pr5:exon	-0.0375	chr8:22270524:22270534	12.1312	18.3404	11.5357	10.5118	20.0801	15.9412	8.73227	12.1254	13.8571	12.8314	6.68564	9.01161	16.2043	4.88532	17.7152	22.1702	25.5027	34.0533	18.2927	11.1379	18.7733	14.669
NA	-0.0368	chr15:103435876:103435877	16.941	17.8586	16.5844	28.9486	22.0561	21.9532	7.72744	9.41531	13.4923	26.7069	11.1505	11.375	10.5496	17.2182	16.1765	9.69794	25.4903	27.4186	11.1656	11.8419	38.9494	10.0776
ENSRNOT00000082365.1:ENSRNOG00000052924.1:AABR07007863.1:intron	-0.0364	chr2:31858026:31858041	17.6023	21.2415	21.2377	22.6888	26.5351	20.2381	8.3367	13.0383	18.6352	18.1619	16.9185	10.2323	17.0854	11.4738	23.1452	17.2997	28.9908	30.4715	17.6316	10.1746	33.0756	23.067
ENSRNOT00000017019.7:ENSRNOG00000012742.7:Irx2:exon	-0.0363	chr1:33273082:33273099	12.8124	18.8612	10.4632	16.3572	15.5908	20.4752	6.8864	8.73912	15.2215	14.4813	13.5016	6.40811	14.9025	10.8708	19.0278	27.0309	20.3631	34.5921	11.3732	10.6915	19.199	20.5616
ENSRNOT00000008210.6:ENSRNOG00000005434.7:Sptbn1:Intergenic	-0.0348	chr14:114699070:114699071	14.872	27.8638	19.4732	18.8945	15.4519	14.8721	13.1051	15.3725	17.3478	15.8457	12.561	5.79653	23.615	29.0945	30.3931	29.9471	36.8324	24.8738	25.375	20.3331	29.9914	28.1823
ENSRNOT00000005718.3:ENSRNOG00000004122.3:Kremen2:exon	-0.0347	chr10:13077887:13077888	31.9369	37.0551	18.6671	69.7403	40.6299	38.5506	11.3304	31.4215	26.5521	33.2763	21.7813	27.4193	28.6208	16.4342	37.539	45.2341	58.6337	38.0159	28.4868	35.1447	53.2137	29.228
ENSRNOT00000072149.1:ENSRNOG00000046667.2:Fosb:exon	-0.0347	chr1:80216938:80216939	13.1193	25.3405	11.4914	17.8714	13.4313	10.9892	14.4931	13.978	14.8016	12.1587	12.0599	9.91879	14.56	15.1756	19.8956	26.9269	32.5099	45.622	24.454	20.4554	28.4873	25.3185
ENSRNOT00000025362.3:ENSRNOG00000018770.3:Pmaip1:intron	-0.0345	chr18:62176860:62176861	15.4946	25.8852	19.5774	17.2496	21.1117	25.8198	6.65337	11.7665	15.2334	13.8694	12.8352	10.8296	30.0682	20.3102	23.0296	26.0955	24.2944	27.5512	27.7695	18.8333	30.2787	30.6211
ENSRNOT00000010993.5:ENSRNOG00000008257.5:Mfap2:promoter-TSS	-0.0339	chr5:159534225:159534289	12.5986	31.5615	12.8559	10.9776	12.0982	11.3013	14.4601	21.0609	12.5111	9.87893	11.8189	9.02292	19.0855	36.0214	26.7263	28.9442	35.3796	29.0237	38.1704	27.9102	44.6847	29.6683
ENSRNOT00000077635.1:ENSRNOG00000033581.5:Tnxb:exon	-0.0329	chr20:4437375:4437555	14.5946	30.788	12.4642	17.1887	9.29441	16.7696	16.5612	12.5812	15.5322	15.4589	17.2349	12.8606	29.019	21.0141	26.2421	28.4153	48.8892	53.3748	15.2116	25.1662	35.6019	24.9455
ENSRNOT00000021285.6:ENSRNOG00000015480.7:Prkcz:intron	-0.0321	chr5:172750980:172750981	27.9316	44.6529	33.8378	30.8609	23.4186	16.2519	13.6863	53.1879	36.0021	22.6141	25.6372	23.8195	22.4943	32.2785	44.4067	46.5725	75.9402	52.361	37.9139	28.9091	68.8874	36.7649
ENSRNOT00000089093.1:ENSRNOG00000026649.6:Dnmt3a:intron	-0.032	chr6:28324002:28324027	10.9493	23.1259	15.1566	10.5835	13.6672	10.651	8.74241	8.36616	12.5607	10.208	9.35232	10.2052	15.9204	23.8897	20.794	19.4759	33.0933	39.6804	15.022	18.6652	21.2056	23.5124
ENSRNOT00000010251.5:ENSRNOG00000007738.7:Hm13:intron	-0.0315	chr3:148188772:148188773	7.6784	16.355	6.9647	10.3577	5.22532	5.16508	10.2525	13.2843	1.47578	7.37889	15.2039	1.47578	15.9238	18.6143	15.7356	16.0778	13.1108	9.51598	35.2957	10.3304	10.6994	18.246
ENSRNOT00000072274.2:ENSRNOG00000048187.2:LOC691153:TTS	-0.0314	chr10:85573365:85573366	36.384	49.386	40.7425	53.8529	48.1445	39.2294	14.7866	37.1955	31.9254	40.246	33.4299	24.2877	42.9845	41.2355	46.5579	49.8905	60.4942	55.4679	47.9445	36.1829	61.6826	51.4195
ENSRNOT00000028066.5:ENSRNOG00000020679.6:Icam1:TTS	-0.0309	chr8:22047934:22047935	14.2668	22.6174	13.9244	14.2854	18.1017	19.2442	8.08686	13.8764	14.2542	15.6235	10.4621	14.8087	25.9649	11.8357	21.6556	18.4427	34.969	37.2457	16.4942	16.0526	21.4539	22.0598
ENSRNOT00000017019.7:ENSRNOG00000012742.7:Irx2:exon	-0.0301	chr1:33272915:33272936	17.6027	22.731	9.28649	26.8917	24.1805	21.254	15.3879	8.85838	17.6279	19.3955	19.8776	13.2668	18.7181	21.4856	23.0109	22.2944	26.7561	34.7545	15.5175	11.5587	37.1065	16.1074
ENSRNOT00000038183.5:ENSRNOG00000027697.5:Nmnat2:intron	-0.0301	chr13:70487469:70487470	25.4463	37.3494	19.2683	36.8761	33.4072	23.9373	14.2427	16.4736	24.6598	32.738	23.1717	29.6879	43.5668	18.1784	42.1261	38.2456	48.6476	58.7511	28.2004	26.0948	41.558	28.1254
ENSRNOT00000090664.1:ENSRNOG00000059469.1:Otx1:exon	-0.03	chr14:106862134:106862231	18.8879	22.8084	14.7866	23.599	19.4768	22.6835	12.4064	16.7814	21.4729	26.829	16.8508	13.992	19.7144	18.7787	10.6367	21.6476	47.5789	35.7911	14.5414	9.67459	31.179	18.5414
ENSRNOT00000005176.5:ENSRNOG00000003845.6:Wnt3:intron	-0.0298	chr10:91867437:91867438	16.0951	28.9377	9.61452	13.9942	13.1461	20.3553	9.56918	14.1227	21.5088	23.9806	15.2353	19.424	32.7958	21.7183	32.1686	33.3986	47.6702	35.8836	19.7746	16.9832	31.3542	17.6297
ENSRNOT00000022522.5:ENSRNOG00000016776.5:Extl1:exon	-0.0295	chr5:152574918:152574930	16.9389	18.921	11.3819	30.7733	21.034	20.8035	13.4541	10.4067	18.5915	18.0619	13.2663	11.6162	18.5591	7.66798	23.9571	20.0933	32.636	26.1595	15.3401	9.52195	19.1853	16.0896
ENSRNOT00000010332.6:ENSRNOG00000007849.6:Zmat5:intron	-0.0287	chr14:84966607:84966608	25.3024	37.276	13.8181	27.7535	32.612	16.3769	20.891	42.7556	24.6729	25.4156	24.7935	23.9345	24.6147	36.5257	29.4725	33.0558	43.7749	49.6004	36.4331	14.7842	69.4488	35.0495
ENSRNOT00000018986.4:ENSRNOG00000014135.4:Rab11fip4:intron	-0.0281	chr10:66965841:66965842	26.9433	40.9464	30.5824	37.7654	36.045	19.6971	16.3165	32.4434	24.7292	28.898	24.6924	18.2635	39.2974	37.8788	41.7829	33.3607	43.285	36.5163	49.3938	31.6347	58.9688	37.3458
ENSRNOT00000013977.2:ENSRNOG00000010359.2:Bik:intron	-0.0281	chr7:124392167:124392168	21.0801	37.4727	25.0436	10.5928	27.6848	27.8514	14.862	22.4332	24.7682	21.4707	15.4842	20.6099	34.334	26.9522	42.7861	36.8099	47.7046	38.7586	35.3529	30.3421	49.7455	31.9416
ENSRNOT00000012328.6:ENSRNOG00000009222.6:Epha2:Intergenic	-0.0277	chr5:159840886:159840887	20.5826	26.8291	23.5617	28.2784	24.6401	28.1263	20.9678	17.0948	19.6869	19.8976	12.5484	11.0242	23.3169	14.5206	20.3113	31.0219	34.1711	32.7236	29.555	26.1771	28.7144	27.7796
ENSRNOT00000083687.1:ENSRNOG00000058482.1:Gm45623:TTS	-0.0273	chr17:8299746:8299747	19.7228	27.1136	7.29376	28.2178	15.4953	19.2628	15.2816	8.78068	22.2648	38.3694	21.2655	20.9963	25.0139	25.8255	30.0867	22.076	35.4671	45.6408	25.1689	12.9027	28.6262	20.3287
ENSRNOT00000011802.5:ENSRNOG00000008826.5:Pax9:Intergenic	-0.0271	chr6:77603707:77603708	13.2859	14.36	5.91452	31.3183	10.9611	14.3503	4.64201	10.1065	18.5508	15.5572	10.1042	11.3541	8.6212	16.8486	11.2225	11.2452	34.2995	28.2372	10.3386	5.14519	9.14035	8.50163
ENSRNOT00000015104.5:ENSRNOG00000011323.5:Lgi3:exon	-0.0267	chr15:52220977:52220978	17.6305	27.0524	19.4022	22.2182	20.1062	14.7692	11.3942	16.4736	18.0178	14.2032	14.6236	25.097	26.8382	15.269	25.1222	23.6262	38.7521	30.3846	34.7181	17.2433	34.2974	24.2733
ENSRNOT00000005807.6:ENSRNOG00000004399.6:Dlx4:Intergenic	-0.0265	chr10:82969085:82969117	18.7866	23.4148	14.3162	18.7695	24.0034	26.1509	9.8454	11.9422	21.8425	26.56	19.498	14.9377	27.9363	14.2085	28.9011	30.0807	26.7821	34.9197	19.2345	11.9076	26.9297	13.2478
ENSRNOT00000004698.7:ENSRNOG00000003517.7:Tbx2:intron	-0.0263	chr10:73289539:73289540	8.28099	12.0077	3.88273	7.43703	21.3915	19.0825	4.75991	3.80354	5.76976	4.05235	4.45553	8.17504	16.9408	13.6613	9.65055	7.06635	11.7346	9.70839	14.4026	13.5431	13.4519	9.91763
ENSRNOT00000024841.7:ENSRNOG00000018375.7:Eif2b3:intron	-0.0263	chr5:135903675:135903676	37.6858	51.2026	55.2853	30.5177	30.0821	38.3578	14.5238	49.9955	36.6983	44.0508	34.763	42.5838	32.7995	36.2889	62.5642	60.8754	76.4644	67.3227	47.7147	28.742	65.5398	33.7147
ENSRNOT00000016975.4:ENSRNOG00000012720.4:Irx4:exon	-0.026	chr1:32638740:32638754	17.8534	26.1076	13.148	17.6633	14.3656	12.4369	12.1184	19.0605	29.2689	24.1754	18.4893	17.8082	25.0291	15.9	29.1949	26.9419	48.4878	47.8928	19.2937	9.88246	26.4314	12.0223
NA	-0.0258	chr11:83455264:83455265	32.6786	55.5201	38.1957	39.3725	42.8115	26.2754	24.6632	34.8741	27.9746	40.0746	24.654	27.8904	52.0808	49.0148	51.672	44.2166	64.5917	62.0855	69.2191	51.0771	51.9818	59.2621
ENSRNOT00000071298.2:ENSRNOG00000049733.3:Ankrd33:Intergenic	-0.0256	chr7:142739889:142739890	23.1826	33.3592	25.7235	23.3273	31.7317	24.9047	15.4637	24.4102	18.8903	32.4405	17.7168	17.2175	36.286	28.2213	29.8317	30.7658	42.8465	34.9739	32.9567	28.8781	37.8475	30.9841
ENSRNOT00000012939.5:ENSRNOG00000009594.6:Snai1:exon	-0.0251	chr3:164275399:164275437	27.2923	38.7638	27.4022	27.4154	30.5384	31.805	21.0442	23.9088	25.1087	35.6206	28.99	21.0896	28.8483	33.2155	44.7258	41.2685	42.2617	55.9532	35.5235	23.3165	44.6311	37.8938
ENSRNOT00000030798.5:ENSRNOG00000022636.5:Alpk1:intron	-0.025	chr2:232021502:232021574	21.1322	31.5731	20.7771	21.0373	23.2845	22.7053	16.6766	19.8715	23.0447	24.5218	19.1795	20.2241	22.0342	23.7823	35.2514	36.5879	44.8229	39.2262	25.623	24.0125	38.2812	26.109
ENSRNOT00000087684.1:ENSRNOG00000010188.6:Satb2:Intergenic	-0.0247	chr9:63644756:63644757	16.9503	26.338	16.3203	10.339	23.4161	25.1957	23.9944	10.9087	25.3823	17.8628	10.1833	5.89997	20.6125	25.308	22.9379	30.8462	15.4862	44.2057	25.3823	18.9827	24.0114	35.6071
ENSRNOT00000009757.4:ENSRNOG00000007391.4:Hes7:promoter-TSS	-0.0245	chr10:55707076:55707077	34.5396	52.0585	29.7258	41.0425	46.0135	34.7633	26.8219	41.0915	33.9087	39.6699	19.7666	32.5919	48.1066	48.9741	52.4422	53.2717	70.0481	49.3886	52.0489	44.6932	59.6283	41.9837
ENSRNOT00000018000.8:ENSRNOG00000013474.8:Casz1:exon	-0.0243	chr5:165774400:165774401	19.457	21.0401	33.7411	34.1401	21.9733	27.4245	12.6995	7.83341	16.5357	16.3097	12.9927	10.92	22.6335	16.0951	19.0691	7.86669	31.349	29.0654	31.9597	17.7539	16.0091	18.599
ENSRNOT00000017019.7:ENSRNOG00000012742.7:Irx2:Intergenic	-0.0242	chr1:33280607:33280608	23.7424	31.7746	25.0208	36.2268	22.515	38.1979	15.7869	18.5329	23.6478	21.3306	21.948	14.2177	28.4334	29.4612	43.2678	25.7546	26.8118	42.8799	32.6244	23.3014	31.8116	33.3998
ENSRNOT00000041288.2:ENSRNOG00000012819.5:Gdnf:intron	-0.0242	chr2:56892122:56892123	28.949	44.6301	34.7234	25.8164	29.9273	43.4345	14.6928	23.6716	31.6099	20.0112	27.3096	38.2928	58.7036	37.6478	35.0055	35.0055	71.9849	47.6829	38.2928	35.6196	59.8211	26.537
ENSRNOT00000002078.3:ENSRNOG00000001520.4:Dlx1:intron	-0.0241	chr3:58167618:58167625	29.1311	36.0666	23.585	39.4322	30.7624	36.5608	16.407	26.627	25.502	35.2509	25.7959	31.3881	39.2227	22.1533	43.0568	37.8571	51.9977	51.0203	28.5162	21.2783	38.4618	27.1016
ENSRNOT00000056450.2:ENSRNOG00000042446.1:Ankrd63:exon	-0.0241	chr3:110491419:110491438	25.6535	47.6931	21.5931	24.2358	28.6894	21.6465	31.1501	35.0968	28.4025	24.7636	20.727	20.2298	47.5395	39.4339	45.6564	48.7047	49.8069	45.421	54.1706	43.8169	59.5887	42.7925
ENSRNOT00000088188.1:ENSRNOG00000023453.6:Lrba:intron	-0.0239	chr2:185854613:185854632	50.9312	69.8202	52.019	68.1377	58.1082	52.7406	29.9605	41.8091	48.7855	61.8999	48.4645	47.387	55.1174	62.8532	76.761	70.2575	80.1561	75.5013	76.9924	55.5516	85.2492	59.7627
ENSRNOT00000029508.4:ENSRNOG00000027489.4:Mn1:exon	-0.0238	chr12:51249608:51249609	17.3707	22.6403	31.9252	23.6069	21.9203	14.6846	17.5748	19.401	11.6383	12.2674	10.3801	10.3081	20.1015	11.4832	20.1346	24.1342	21.3977	21.6367	32.5513	22.1096	28.0485	24.806
ENSRNOT00000029608.2:ENSRNOG00000028092.2:Cpa2:intron	-0.0238	chr4:57863274:57863275	11.5347	22.0111	15.0987	11.4428	12.2211	12.3585	11.9818	9.36207	11.203	2.74481	20.097	8.83675	20.9784	22.2397	27.5653	28.8026	13.5375	7.31895	27.5473	3.62278	46.2389	22.2592
ENSRNOT00000016070.6:ENSRNOG00000011475.6:Srcin1:exon	-0.0237	chr10:85478535:85478536	38.1327	38.2289	29.221	51.8034	57.5946	55.6306	22.247	24.2273	38.4889	46.0358	26.2979	29.781	33.8019	29.7191	52.9798	35.5201	60.4793	48.3831	29.265	21.1756	41.1842	29.781
ENSRNOT00000025913.6:ENSRNOG00000043416.2:Bcl3:intron	-0.0237	chr1:80731734:80731753	31.664	61.5896	37.3806	21.8624	32.0766	29.5971	35.4664	33.7277	28.3307	34.6199	32.3623	31.216	57.5862	52.8873	60.3992	55.8099	62.7178	61.4567	65.3208	56.2282	84.9752	58.5142
ENSRNOT00000073933.3:ENSRNOG00000045553.3:Proser2:exon	-0.0236	chr17:76137241:76137315	27.8759	36.8071	33.8976	28.0123	23.0535	33.1323	20.0917	25.2126	33.4556	31.6484	23.2985	26.9561	30.2582	26.1272	29.9506	46.6828	50.4836	39.0087	47.3812	21.2505	50.6645	26.2636
ENSRNOT00000074869.1:ENSRNOG00000046380.1:Gm9979:Intergenic	-0.0233	chr17:24683253:24683254	33.1603	34.3741	24.3598	49.3575	35.2783	31.2557	34.5047	27.5765	34.9474	46.9568	23.9387	23.4272	18.8911	25.4019	41.8151	41.8151	42.8594	58.1527	23.9387	15.9092	46.9568	28.0007
ENSRNOT00000026470.6:ENSRNOG00000019568.6:Jund:Intergenic	-0.0233	chr16:20490182:20490183	27.1541	32.6785	33.5989	33.3964	35.6036	33.3538	21.4206	13.9793	28.4561	25.8532	23.0175	22.8615	36.5481	17.5027	31.968	30.2499	38.6083	49.9271	27.0732	25.9638	38.8239	30.1199
ENSRNOT00000024069.3:ENSRNOG00000017869.3:Irf8:exon	-0.0233	chr19:54332230:54332231	11.5486	21.1564	13.4914	9.66139	15.8091	12.9618	16.5085	10.7039	8.25073	8.63851	11.3453	8.11569	20.347	16.3233	22.3976	19.9508	21.1917	18.2807	26.324	22.8899	25.24	18.619
ENSRNOT00000027237.7:ENSRNOG00000007281.7:Flnc:intron	-0.0232	chr4:56712732:56712733	39.1637	45.7637	38.4363	39.0205	49.3613	43.5343	25.7061	39.8742	39.4654	43.9559	37.5848	34.6986	41.7833	25.5248	56.7164	43.3262	72.4858	52.2986	43.5362	26.2054	60.5703	35.1895
NA	-0.0232	chr1:141249988:141249989	24.4293	32.5964	24.6168	25.0359	26.0661	23.7609	25.7502	26.2528	24.641	28.8937	16.2572	23.0182	22.8859	27.4339	34.6587	25.5688	53.2688	32.9088	35.0896	20.6176	45.2771	28.2552
ENSRNOT00000093193.1:ENSRNOG00000026247.7:Pebp4:intron	-0.0232	chr15:51555267:51555268	18.8828	39.26	24.6599	17.1586	16.3241	13.7939	24.3819	26.6615	21.6862	15.113	16.1246	12.9241	33.592	36.4588	46.6692	36.9837	35.7605	32.1429	47.4571	34.0686	44.1681	45.2986
ENSRNOT00000079956.1:ENSRNOG00000057619.1:LOC100912068:promoter-TSS	-0.0231	chr10:62483508:62483550	25.8407	29.2251	25.8225	27.1023	37.984	36.5142	15.9303	17.3549	26.8894	26.5132	22.9532	21.3435	32.7373	18.6371	24.423	21.4565	48.865	43.9245	19.9693	23.6473	34.3509	24.2402
NA	-0.0231	chr10:97252183:97252184	5.69693	12.4511	5.52955	2.8798	9.63557	6.80509	4.45464	6.46384	3.90973	8.09532	1.92857	7.26715	7.1427	19.1227	11.6803	14.7223	8.65559	15.63	17.0766	15.1796	9.25716	6.04447
ENSRNOT00000092424.1:ENSRNOG00000000483.8:Syngap1:exon	-0.023	chr20:5546405:5546406	13.6367	20.4648	16.2692	15.9937	14.0264	14.7628	20.0641	13.5141	9.75383	8.98675	11.759	11.2368	17.0564	19.8695	15.9417	18.2826	29.9117	24.9659	19.4044	16.4349	29.1651	13.6162
ENSRNOT00000071102.1:ENSRNOG00000048453.1:AABR07030053.1:TTS	-0.023	chr10:64930330:64930331	22.453	31.8332	25.4133	21.246	23.6424	22.6652	19.8927	27.4951	25.5161	25.7829	16.7398	16.1365	27.0532	26.2561	26.3741	25.7938	40.1012	38.3976	33.0108	31.6025	42.701	27.0412
ENSRNOT00000028142.4:ENSRNOG00000020731.5:Ppfia3:exon	-0.0228	chr1:101339473:101339474	27.5553	39.4246	27.1989	28.0983	31.9057	27.2042	26.1526	23.8161	32.1425	27.5151	23.637	27.8823	38.2919	26.6078	40.6695	42.4227	52.0729	48.9138	37.1177	25.2335	49.9973	32.9188
NA	-0.0227	chr1:264643674:264643675	62.4484	64.0309	69.8448	70.6407	72.8748	76.2207	46.6188	55.2126	57.3698	87.3412	53.3846	34.9761	58.279	57.6489	63.4918	53.907	86.9493	68.8155	68.0561	39.3236	99	44.8378
ENSRNOT00000052315.3:ENSRNOG00000020587.6:Efemp2:exon	-0.0226	chr1:220854841:220854885	23.6072	39.4942	19.1129	22.2999	18.8281	18.8281	22.5817	46.9753	18.7157	22.9402	22.0192	23.771	27.2313	38.0804	44.777	41.7211	40.2441	38.8381	54.4486	19.412	50.4053	39.7841
ENSRNOT00000012463.5:ENSRNOG00000008936.5:Map3k6:exon	-0.0225	chr5:151442890:151442933	29.3753	35.0467	27.1927	32.6756	36.9921	26.2394	18.6928	28.2859	37.6315	32.9743	28.6762	24.3924	32.0373	25.2985	31.2048	31.3685	43.5701	52.9131	26.4725	24.0012	50.9237	32.6772
ENSRNOT00000056421.3:ENSRNOG00000037299.4:Smpd5:TTS	-0.0225	chr7:117354484:117354538	22.1518	31.3079	32.9171	21.2755	25.6789	20.7419	18.3207	18.8511	23.3007	25.3397	16.9628	18.1299	30.9576	20.7102	24.3508	25.9604	38.9743	38.5437	27.1927	33.9353	39.0846	33.3691
NA	-0.0224	chr20:7021282:7021344	21.6325	37.3546	21.2182	21.9753	23.7565	16.0549	17.9403	29.7352	26.1774	21.3611	18.2679	19.8381	32.2332	39.2063	41.1094	38.0721	33.278	38.2719	43.2107	28.3901	50.793	28.981
ENSRNOT00000017504.4:ENSRNOG00000013097.4:LOC691485:Intergenic	-0.0223	chr6:137049123:137049124	38.7117	45.0195	46.7976	43.0732	35.1631	52.9631	21.0955	29.9699	45.1987	45.4686	37.5367	29.8505	44.3963	34.6932	44.5306	48.5524	63.4994	51.9715	39.4931	30.576	55.844	36.6389
ENSRNOT00000019569.7:ENSRNOG00000014170.7:Dbn1:intron	-0.0223	chr17:9680958:9680959	28.3131	46.1306	22.654	32.5266	25.8626	25.2483	32.2943	46.5354	31.5021	18.0662	27.9771	20.4642	28.8093	40.7578	47.7163	48.2407	50.6163	43.7657	63.5317	36.0303	59.7693	42.0681
ENSRNOT00000029508.4:ENSRNOG00000027489.4:Mn1:exon	-0.0222	chr12:51248730:51248731	46.9761	70.8868	56.932	56.9741	54.9612	49.0962	31.0992	46.4539	50.3152	43.0829	39.7978	41.0483	65.1407	76.445	74.7756	63.408	71.3933	69.3925	82.925	59.3718	88.5015	57.5148
ENSRNOT00000014492.5:ENSRNOG00000010744.5:Nrp1:promoter-TSS	-0.022	chr19:61332069:61332070	21.9412	38.3135	41.5518	6.39048	30.6415	14.5834	25.3636	31.8796	21.7879	17.6457	6.46182	23.1059	33.3191	44.7758	29.9451	33.3191	30.2506	40.0246	42.4989	21.4521	60.9086	46.6411
ENSRNOT00000028678.7:ENSRNOG00000021117.7:Rps6ka4:exon	-0.022	chr1:222088151:222088170	27.1159	49.6483	24.5781	31.4847	32.2844	23.2747	25.4425	43.0892	22.6987	18.4752	20.2774	29.5541	39.1046	42.1726	50.1002	49.5604	38.4058	48.7226	61.6694	44.0388	58.5074	64.2012
ENSRNOT00000027829.7:ENSRNOG00000020519.7:Olfm2:intron	-0.0218	chr8:21742827:21742828	7.48897	13.5089	9.12948	6.93575	8.49182	7.3137	12.3876	4.76954	3.24634	6.6412	8.0456	7.92874	7.45652	12.4392	13.3224	19.6152	18.0307	12.1015	16.7718	9.33532	11.6715	14.3455
ENSRNOT00000055975.5:ENSRNOG00000031598.6:Atp8b4:TTS	-0.0218	chr3:118592386:118592387	60.1141	68.4703	61.0827	68.9171	73.4872	63.0821	44.108	72.6893	51.7111	66.4389	51.4383	48.1864	40.0602	51.0491	73.767	83.2116	85.8918	71.5286	88.5936	38.4474	91.8035	60.3499
NA	-0.0216	chr2:33644147:33644148	27.5272	28.4371	23.8506	42.5871	34.0386	31.786	16.1446	17.5074	27.045	35.6446	17.9263	28.7422	25.6751	24.5433	28.6271	29.559	38.8839	38.1099	20.719	20.0176	38.3706	19.8652
ENSRNOT00000012640.6:ENSRNOG00000043203.2:Krt75:TTS	-0.0215	chr7:143219201:143219202	42.8945	50.5506	52.2584	42.6871	40.8679	39.9837	24.3799	41.617	41.667	63.801	34.0253	47.6581	39.6104	46.275	52.0733	44.6503	44.6503	50.114	68.4081	24.6082	100	35.1158
ENSRNOT00000026489.7:ENSRNOG00000019440.7:Kcnn4:intron	-0.0215	chr1:81237934:81237935	12.6783	25.1558	22.4625	6.67029	11.2889	10.9018	2.57834	24.5667	14.8329	10.7628	9.79918	12.92	22.2515	37.4207	26.3209	25.346	31.113	22.5457	35.9691	19.8812	13.9672	16.7421
ENSRNOT00000084644.1:ENSRNOG00000009972.7:Rara:intron	-0.0214	chr10:86880992:86880993	20.6163	38.3172	22.1234	18.1045	26.0619	14.305	20.4706	35.2251	21.9391	12.2931	14.8861	20.7546	26.6173	41.6198	39.0503	32.8016	36.8315	31.2376	57.8352	29.9584	50.308	36.9129
ENSRNOT00000004058.8:ENSRNOG00000003041.8:Smg6:TTS	-0.0213	chr10:62007531:62007532	36.7993	40.7942	41.3433	38.913	47.0418	43.729	45.6398	36.2055	30.3004	37.8627	22.0203	24.9375	39.2269	16.7819	39.8802	32.8858	53.5845	64.6172	34.993	34.2633	45.7582	45.9513
ENSRNOT00000088286.1:ENSRNOG00000005281.6:Stx16:Intergenic	-0.0213	chr3:172153433:172153434	7.40798	14.0413	13.1536	7.33786	9.52186	4.36404	7.98765	3.89253	4.8326	6.98093	9.73596	6.27284	14.4231	15.3993	15.1701	10.151	10.8047	13.8818	14.6979	12.1776	15.4177	18.2901
ENSRNOT00000085024.1:ENSRNOG00000061716.1:7420426K07Rik:Intergenic	-0.0211	chr8:107160052:107160067	46.4167	48.2952	51.9038	56.2898	52.4364	43.7195	38.417	46.3586	49.6554	48.4226	36.763	40.2007	41.4529	35.1857	50.6665	35.4493	60.4805	48.1368	68.4553	21.8084	100	21.3164
NA	-0.0211	chr5:61338215:61338216	65.0256	71.6912	87.1048	93.579	60.8192	57.0804	23.1534	71.3761	65.4797	72.6438	59.5097	59.5097	64.4448	60.1961	86.9485	77.9113	80.0724	84.0834	81.2407	39.7142	85.8698	56.4304
NA	-0.021	chr11:34966406:34966407	53.9689	57.7701	62.2715	56.8158	61.8267	51.8988	46.9794	58.4119	45.1906	80.5606	45.1123	30.6214	46.2263	48.8541	44.5024	43.4978	62.1984	65.8236	100	35.0126	83.1067	48.4789
ENSRNOT00000072750.2:ENSRNOG00000046500.2:Irgq:Intergenic	-0.021	chr1:81391903:81391904	43.4171	48.1719	42.0487	54.3984	39.0577	44.1203	34.1856	47.8087	43.0971	62.6777	29.5958	37.1806	42.1801	36.1413	48.2123	48.1762	50.3811	51.9294	64.1821	24.2222	71.0717	45.2226
NA	-0.0209	chr7:65355318:65355319	5.93579	12.5024	7.00264	3.66503	4.52821	3.82847	9.47707	9.28093	3.67394	8.74441	5.64347	3.51371	7.96893	15.4728	13.4125	10.1784	12.3386	10.7619	16.942	11.0218	10.645	16.2818
ENSRNOT00000002445.5:ENSRNOG00000001785.5:Etv5:Intergenic	-0.0209	chr11:82193246:82193247	35.2115	52.5817	39.9965	32.0761	35.36	30.1863	35.4247	42.652	36.8101	38.8157	31.7322	29.0617	45.998	42.0963	56.3615	50.3614	58.9929	60.2897	50.3336	43.443	71.7384	46.2017
ENSRNOT00000003486.5:ENSRNOG00000002582.5:Hand1:TTS	-0.0207	chr10:43250812:43250871	18.6558	27.1055	17.3664	21.0508	22.8819	16.5752	17.6159	17.9448	16.3738	22.9226	19.1475	14.6795	29.6334	18.3598	31.5471	27.7487	30.9049	32.137	20.2841	24.2218	29.6917	26.5268
ENSRNOT00000080146.1:ENSRNOG00000018669.6:Jak3:exon	-0.0207	chr16:20116384:20116399	47.7162	58.9412	61.1536	44.979	63.3186	39.6322	44.5855	44.979	40.0881	52.1946	40.2223	46.0093	34.926	46.258	67.0312	55.0332	76.5208	66.3837	81.4238	34.1364	80.2992	47.3993
ENSRNOT00000084018.1:ENSRNOG00000008706.6:Tbx3:exon	-0.0206	chr12:42483627:42483628	18.024	24.1929	5.71911	19.2184	9.88045	15.6059	7.69934	15.0279	32.1033	35.7077	18.5594	20.7189	23.1749	22.3022	47.9461	30.0558	25.9272	23.5857	14.1736	13.049	36.1736	5.54105
ENSRNOT00000084018.1:ENSRNOG00000008706.6:Tbx3:exon	-0.0206	chr12:42483271:42483272	26.9206	33.5218	29.8873	22.3247	37.9339	23.3981	17.5711	23.8159	27.9663	31.7386	28.6338	25.9359	26.6942	29.8873	37.8006	49.0458	54.6612	37.8006	20.7752	13.6396	42.2954	22.6183
NA	-0.0206	chr3:164333407:164333428	17.569	30.2481	14.2876	18.9764	20.1141	13.9031	20.8584	22.3465	19.3681	15.8494	20.1408	9.84535	27.727	35.4655	33.0236	29.1916	30.343	29.4248	34.6093	25.7759	32.6812	24.2388
ENSRNOT00000006168.7:ENSRNOG00000004505.7:Nfic:exon	-0.0206	chr7:11158329:11158330	36.8238	54.6561	37.9628	22.1914	44.2525	38.7875	39.8713	25.4741	50.7405	46.2342	19.5501	43.1734	48.1251	41.1136	49.4155	58.2717	56.5175	59.177	81.1852	36.3204	66.7827	49.6527
ENSRNOT00000065811.3:ENSRNOG00000042152.3:Gipc2:intron	-0.0205	chr2:257308974:257308975	24.7026	32.6463	12.5632	27.5356	30.4837	28.5791	18.0868	25.5258	24.2368	29.1859	26.5437	24.2854	22.7369	27.0802	39.7746	36.8667	26.0503	48.9928	23.974	25.8472	46.7931	28.3468
ENSRNOT00000049240.5:ENSRNOG00000031141.5:Tmem89:Intergenic	-0.0203	chr8:117669660:117669661	30.1304	38.9169	30.5147	31.8298	35.2258	39.5017	22.0569	22.7526	31.774	32.0471	24.4833	31.1185	34.7381	37.6635	31.8651	31.3508	47.9749	47.7465	37.874	34.5469	51.9438	33.4655
NA	-0.0202	chr2:250400889:250400890	27.1986	29.291	28.9655	41.8054	22.0521	26.2666	14.2197	36.3965	25.9264	35.7786	21.8644	18.7111	25.848	20.3812	30.2042	35.3499	36.0057	40.0991	30.9671	18.9911	27.2773	27.7863
ENSRNOT00000046486.5:ENSRNOG00000021569.6:Tiam1:intron	-0.0202	chr11:29963665:29963666	54.7122	59.0871	55.5926	59.12	62.0596	54.7107	38.282	58.2382	65.0074	66.2607	45.8726	41.9785	43.6235	53.4722	62.8435	51.4017	70.3452	66.6453	76.2361	30.7309	89.4463	46.1265
ENSRNOT00000087953.1:ENSRNOG00000057914.1:AABR07049903.1:Intergenic	-0.0202	chr5:143855517:143855518	32.0066	38.7124	21.2009	24.3533	40.2338	31.3091	20.635	44.5308	32.626	44.6351	37.1852	23.3572	26.0204	42.0434	51.6706	40.8581	44.124	36.5229	36.3335	17.3326	58.1507	34.0678
ENSRNOT00000084336.1:ENSRNOG00000010308.5:Nr2f2:intron	-0.0201	chr1:131452600:131452610	23.072	31.9424	26.8719	19.9813	35.4129	22.4631	24.1467	11.286	24.7689	20.0774	24.3598	21.3522	24.8504	28.5308	31.3235	38.0565	37.549	44.6273	29.3393	22.3762	37.9133	24.8577
ENSRNOT00000051855.3:ENSRNOG00000032042.4:RGD1560108:exon	-0.0201	chr1:222673727:222673743	70.535	83.522	70.6506	88.6412	85.6492	63.877	31.7169	89.429	65.697	75.3743	72.3369	61.9775	65.4996	64.5308	80.7042	89.1569	94.501	91.0713	100	65.7463	97.933	86.0767
NA	-0.02	chr8:52538307:52538308	68.5614	71.2418	75.4899	83.3139	78.5128	62.9191	41.3022	74.2624	72.4965	95.4542	55.0542	46.8088	54.1918	56.6152	69.3557	70.499	78.3597	78.734	99.5622	48.4795	96.2815	60.3398
ENSRNOT00000038532.3:ENSRNOG00000018346.4:Agtr1a:intron	-0.02	chr17:35957792:35957793	6.33879	9.14913	8.69958	6.05409	5.6188	6.20446	3.34355	9.89735	7.93142	7.93142	1.58482	6.1224	8.67156	7.41075	18.496	8.61613	4.32294	5.332	12.2187	4.91403	11.3799	10.1293
